# Supplementary material for: Effect of Cationic Lipid Nanoparticle Loaded siRNA with Stearylamine against Chikungunya Virus
Source: Molecules. 2022 Feb 9;27(4):1170. doi: 10.3390/molecules27041170 (PMC8877324; doi:10.3390/molecules27041170)
Supplement: Supplementary file 1 [file molecules-27-01170-s001.zip]

Archive with 1 entries (1 files):
- molecules-1535050-supplementary.pdf
